# Supplementary material for: Detection of Water Contaminants by Organic Transistors as Gas Sensors in a Bottom-Gate/Bottom-Contact Cross-Linked Structure
Source: Sensors (Basel). 2023 Sep 20;23(18):7981. doi: 10.3390/s23187981 (PMC10534344; doi:10.3390/s23187981)
Supplement: Supplementary file 1 [file sensors-23-07981-s001.zip]

Archive with 1 entries (1 files):
- sensors-2555320-supplementary.pdf
